# Supplementary material for: Human Cytomegalovirus (HCMV) Reactivation in the Mammary Gland Induces a Proinflammatory Cytokine Shift in Breast Milk
Source: Microorganisms. 2020 Feb 20;8(2):289. doi: 10.3390/microorganisms8020289 (PMC7074878; doi:10.3390/microorganisms8020289)
Supplement: Supplementary file 1 [file microorganisms-08-00289-s001.zip]

Archive with 5 entries (4 files):
- microorganisms-722930-si-final/
- microorganisms-722930-si-final/Figure S1.pdf
- microorganisms-722930-si-final/Figure S2.pdf
- microorganisms-722930-si-final/Figure S3_Revisions.pdf
- microorganisms-722930-si-final/Supp_Tables.xlsx
