# Supplementary material for: Human Cytomegalovirus (HCMV) Reactivation in the Mammary Gland Induces a Proinflammatory Cytokine Shift in Breast Milk
Source: Microorganisms. 2020 Feb 20;8(2):289. doi: 10.3390/microorganisms8020289 (PMC7074878; doi:10.3390/microorganisms8020289)
Supplement: Supplementary file 1 [file microorganisms-08-00289-s001.zip › microorganisms-722930-si-final/Supp_Tables.xlsx]

## Sheet: Recovery rates
Table S1: Spike/Recovery testing for the measurement of CXCL10 in human milk whey
		Recovery rate [%]
Sample 1	neat	73.7
	1:2	92.0
	1:4	104.1
Sample 2	neat	120.0
	1:2	80.3
	1:4	92.0
Sample 3	neat	104.1
	1:2	76.0
	1:4	133.3
Human CXCL10/IP-10 DuoSet ELISA (R&D Systems, Minnesota, USA) was adjusted for the measurement of breast milk samples using 1.75 % nonfat dried milk powder (AppliChem GmbH, Darmstadt, Germany) in PBS as reagent diluent.
Breast milk samples and a control (reagent diluent) were spiked with a known amount of recombinant CXCL10.
Recovery rates were calculated according to the following formula:
Recovery rate = ([spiked sample]-[unspiked sample])/[control spike]*100

## Sheet: Proximity Extension Assay
Table S2: Raw data on Proximity Extension assay results
Participant (Time Framea)	IL8	VEGFA	CD8A	MCP-3	GDNF	CDCP1	CD244	IL7	OPG	LAP TGF-beta-1	uPA	IL6	IL-17C	MCP-1	IL-17A	CXCL11	AXIN1	TRAIL	IL-20RA	CXCL9	CST5	IL-2RB	IL-1 alpha	OSM	IL2	CXCL1	TSLP	CCL4	CD6	SCF	IL18	SLAMF1	TGF-alpha	MCP-4	CCL11	TNFSF14	FGF-23	IL-10RA	FGF-5	MMP-1	LIF-R	FGF-21	CCL19	IL-15RA	IL-10RB	IL-22 RA1	IL-18R1	PD-L1	Beta-NGF
1 (T1)	10.3066	12.7364	3.81557	2.29768	1.28013	9.60953	1.60128	6.71656	8.62764	5.91111	11.0971	6.66024	3.1982	13.9733	1.06961	10.2881	1.30165	10.9363	4.7825	8.87436	4.47264	1.97641	1.8561	2.07174	1.53374	13.2873	1.92366	5.99583	2.00368	3.16666	3.36305	2.72204	10.1035	9.59237	4.66679	3.57777	1.21546	0.8028	1.09987	2.25141	2.83066	1.19415	6.78504	0.79816	4.47799	1.99594	7.93717	5.65246	0.70474
1 (T2)	9.44427	13.06	5.56953	2.56221	1.28013	9.46845	1.91729	6.41744	8.66581	5.55872	9.60002	4.70005	4.72727	11.7075	1.06961	12.3751	4.478	11.2155	5.38432	11.2134	4.36302	1.97641	2.86679	1.84341	1.53374	13.3877	3.55739	5.48653	2.47751	3.07626	5.16664	3.2978	10.2557	9.52453	4.64802	4.21983	1.21546	0.8028	1.09987	2.02815	2.82541	1.54514	8.50323	0.98403	3.97762	1.99594	8.36212	6.89788	0.70474
1 (T3)	9.98063	13.0352	6.88247	1.84803	1.28013	9.31605	2.04229	6.88384	8.62542	5.70834	10.8984	5.80223	4.58655	13.6213	1.06961	12.6038	4.51447	11.0672	5.31384	11.2464	4.46752	1.97641	1.8561	1.84341	1.53374	13.4079	4.18782	5.47815	3.46564	3.07202	4.51142	3.17827	10.5601	9.90381	5.05087	4.8257	1.21546	0.8028	1.09987	2.11166	2.38926	1.68657	8.9762	0.87664	3.8414	1.99594	7.50067	6.47689	0.70474
1 (T4)	9.74853	13.1764	6.31019	0.93202	1.28013	9.429	2.05715	6.74918	8.48148	5.60859	10.1088	3.99918	5.38649	11.9359	1.06961	11.8203	4.18878	11.4149	5.6022	10.9248	4.76572	1.97641	2.41401	1.84341	1.53374	13.4456	3.62349	5.38856	3.09413	3.12693	4.72919	3.20573	10.4526	9.76104	4.27726	4.95597	1.21546	0.8028	1.09987	2.0724	2.72071	2.27824	7.40812	0.88118	4.42454	1.99594	7.80438	6.15819	0.70474
2 (T1)	9.23804	13.1163	5.97685	1.00682	1.28013	9.52869	1.60128	5.61308	9.08113	5.34058	9.36174	4.3088	4.86808	11.1537	1.06961	9.44947	2.3017	10.6684	5.17916	7.30503	5.04899	1.97641	2.47726	1.84341	1.53374	13.3317	5.32715	4.69455	1.74546	4.57659	3.03022	2.59525	9.70543	8.90545	3.7277	2.72989	1.21546	0.8028	1.09987	3.30863	2.85927	2.10865	7.01168	0.79816	3.64991	1.99594	6.95406	6.56898	0.70474
2 (T2)	9.5416	13.2095	5.95977	1.0552	1.28013	9.45217	1.60128	6.54034	9.00668	5.54299	9.72241	3.13288	4.60045	11.1973	1.06961	10.4276	3.135	10.7087	4.91002	8.73996	4.85096	1.97641	1.8561	1.84341	1.53374	13.2696	5.45476	4.47349	1.82853	4.23979	4.48684	3.09935	10.3175	8.95822	3.6301	3.48019	1.21546	0.8028	1.09987	2.21358	2.56756	1.87403	8.47084	0.79846	3.98413	1.99594	7.04123	6.89358	0.70474
2 (T3)	8.75207	13.2088	6.86432	1.05596	1.28013	9.27228	1.60128	6.68725	8.9062	5.40448	9.96801	3.0459	4.03283	11.4621	1.06961	9.15533	1.69017	10.7161	4.89817	7.91558	4.93485	1.97641	1.8561	1.84341	1.53374	13.2747	4.91053	4.04343	2.27879	3.5938	3.36264	2.55039	10.6255	8.99755	3.11396	3.43116	1.21546	0.8028	1.09987	2.12498	2.90099	1.80577	6.61782	0.85335	3.68866	1.99594	6.1488	6.62547	0.70474
2 (T4)	9.69152	13.1907	6.34945	1.89165	1.28013	9.19726	1.81151	7.13471	8.85821	5.5801	10.4333	4.00791	4.35426	12.4812	1.06961	9.64962	2.7807	11.0222	4.64782	8.69477	4.95769	1.97641	2.58733	1.84341	1.53374	13.1804	4.76249	3.74471	2.8284	3.29469	4.51033	2.71015	10.5927	8.77378	3.49342	4.26172	1.21546	0.80607	1.09987	1.9393	2.91081	1.93963	5.66729	1.03695	4.45145	1.99594	6.31835	6.58458	0.70474
3 (T1)	8.58591	12.6542	6.68655	1.59929	1.28013	9.33369	3.11793	6.71189	8.10094	5.5514	9.00049	4.10669	4.23558	11.7402	1.06961	12.6412	2.9016	10.4515	4.77324	10.7557	4.52348	1.97641	1.8561	1.84341	1.53374	13.0837	2.52525	5.69891	2.13418	2.71751	4.15521	3.45715	9.93434	9.64333	4.77619	3.59426	1.21546	0.8028	1.09987	2.83133	3.35698	2.25722	10.4009	0.79816	3.93086	1.99594	9.03748	6.99866	0.70474
3 (T2)	9.29839	13.1777	6.07753	1.6266	1.28013	9.17329	3.20002	6.90428	8.85178	5.71217	8.98469	4.2701	3.95412	11.9027	1.06961	12.286	2.74483	11.0302	4.91406	11.1026	4.84704	1.97641	1.95356	1.84341	1.53374	13.2501	1.92366	5.33727	2.64356	2.89951	3.95008	3.3979	10.3188	9.68316	4.79552	4.39064	1.21546	0.8028	1.09987	2.4498	3.38957	2.65905	10.0411	0.95281	3.90988	1.99594	8.46835	6.71428	0.70474
3 (T3)	8.80549	13.2713	6.16654	0.97309	1.28013	9.16326	2.91895	6.49554	8.82049	5.52164	8.9007	2.52275	3.85083	10.4966	1.06961	10.1153	2.67053	11.0191	4.78761	9.16811	4.75166	1.97641	1.8561	1.84341	1.53374	13.2793	1.92366	4.74485	2.76816	2.79417	3.3696	3.2881	10.2912	10.026	4.4903	4.56033	1.21546	0.8028	1.09987	1.8397	3.34996	2.40576	7.57349	0.81082	4.11996	1.99594	7.65444	6.2832	0.70474
3 (T4)	8.98827	13.4612	6.02984	0.83052	1.28013	9.3499	2.78001	6.6288	8.45287	5.29193	9.16136	2.60026	3.58881	11.1551	1.06961	10.0655	2.5652	11.0488	5.07952	9.26801	4.82794	1.97641	1.8561	1.84341	1.53374	13.1549	1.92366	4.53765	2.77211	2.79501	3.01304	2.9898	10.5306	10.1251	4.562	4.85858	1.21546	0.8028	1.09987	1.89448	3.52909	2.23016	7.07097	0.79816	4.11738	1.99594	7.45736	6.05303	0.70474
4 (T1)	11.2691	13.2021	*	2.97785	0.0174	9.17689	0.53013	8.29638	10.7578	6.32507	10.4906	6.51355	5.13144	12.8407	-0.47931	10.7209	2.94507	10.2024	1.74933	9.83046	5.1774	-0.50024	0.48075	2.71426	0.05023	12.0141	4.20579	7.29075	0.57825	4.77973	3.05116	2.59789	9.09776	0.23454	5.13544	3.80311	-0.16405	0.89779	0.91081	9.85173	2.52787	1.31805	6.90503	-0.18651	4.69719	-0.37246	6.96777	3.14029	0.784
4 (T2)	11.318	13.1157	*	4.15434	0.0174	8.70518	1.05937	8.34027	10.5051	6.10307	10.1982	5.11544	4.47755	11.2272	0.96135	11.309	2.83106	10.6253	1.79508	10.4749	4.9887	-0.50024	-0.60255	2.6988	0.05023	11.8471	4.38471	7.03216	1.20348	3.89924	3.29002	2.33901	8.93499	0.43291	4.84036	4.31351	-0.08219	0.58644	0.84427	10.0013	2.20095	2.0573	8.65821	0.45055	4.26935	-0.37246	6.72851	3.6805	0.61514
4 (T3)	10.7982	13.1083	*	4.6865	0.0174	8.67269	0.49636	8.31267	10.4024	6.12165	10.3656	8.42634	6.08535	11.3609	2.89237	9.2766	2.8186	10.6789	1.51712	9.20857	5.06984	-0.50024	0.05783	4.26286	0.05023	11.81	5.93903	9.20744	1.28724	3.29977	4.01603	2.79696	9.35706	0.68173	4.84363	4.95337	-0.48033	0.72805	0.68021	6.66688	2.34748	1.99731	6.73791	0.33672	4.75073	-0.37246	5.92586	3.04336	0.60902
4 (T4)	8.29202	13.2684	*	0.23358	0.0174	8.28263	0.54175	7.83063	10.3604	5.63366	9.29032	2.37224	4.11807	8.90503	-0.34374	8.46382	3.78552	10.7277	2.09671	8.10108	4.99529	-0.50024	-1.80668	-1.19491	0.05023	11.6069	2.87716	4.38266	1.06831	3.05951	3.77304	1.56111	9.2463	0.19814	3.69472	4.10315	-0.40935	0.69542	0.68021	4.9751	2.5795	1.20728	4.98087	0.17399	4.27465	-0.37246	5.56684	1.88065	0.60902
5 (T1)	8.01591	12.618	*	0.80923	0.0174	8.72099	-0.03865	6.92716	10.7829	5.70742	9.98221	3.42487	4.27378	11.7003	-0.47931	9.01436	2.19407	10.9876	2.50749	7.92144	4.59536	-0.17087	-1.36025	-1.19491	0.05023	11.7025	2.10888	5.54245	-0.50655	3.0817	1.67012	1.77714	8.10327	0.24272	4.69437	3.23248	-0.48033	1.79213	0.68021	5.61019	2.46539	0.60639	6.18151	-0.25731	3.99177	-0.37246	7.44821	1.52712	0.60902
5 (T2)	8.86524	12.8009	*	1.37827	0.0174	8.62866	-0.26926	7.6597	10.8478	5.86584	10.8374	3.41261	3.43982	11.6394	-0.45889	8.15819	2.09034	11.2869	2.55223	7.23544	4.73933	-0.50024	2.12964	-0.70209	0.05023	11.7888	2.13294	5.01979	-0.17973	3.20064	2.29718	1.47815	8.65819	-0.10044	4.55014	3.62924	-0.48033	2.04166	0.68021	5.09445	2.06377	0.91409	5.0479	-0.25731	3.82573	-0.37246	6.73288	1.68642	0.60902
5 (T3)	7.27169	12.8476	*	0.34411	0.0174	8.47884	-0.06921	7.67082	10.2548	5.49179	9.87072	3.01781	3.34245	11.1129	-0.47931	7.40274	2.23178	11.1355	2.22363	6.59231	4.82311	-0.50024	-0.78741	-1.19491	0.05023	11.8121	2.00169	4.63187	-0.28691	2.7135	2.13907	1.19198	8.40687	0.00142	4.36601	3.58525	-0.48033	2.11377	0.68021	4.72522	1.99943	0.73784	5.10635	-0.25731	3.84306	-0.37246	5.56621	1.15802	0.60902
5 (T4)	7.42001	13.0957	*	0.15793	0.0174	8.35719	-0.26926	7.47002	10.5994	5.19479	9.68284	2.61152	3.05612	10.0545	-0.47931	6.88762	1.65655	11.0968	2.06448	5.9877	4.96241	-0.50024	0.6994	-1.19491	0.05023	11.9637	3.05751	4.25305	-0.54462	2.52545	1.76269	1.61085	8.42073	-0.32362	4.12252	3.49825	-0.45325	1.74813	0.68021	4.0583	1.87273	0.87993	4.41311	-0.25731	3.93469	-0.37246	5.09897	1.47037	0.60902
6 (T1)	6.93118	12.9473	6.10445	0.83052	1.28013	9.22361	1.60128	6.67587	9.38912	5.36734	8.57404	3.04536	3.42153	11.0251	1.06961	8.4815	3.41687	10.2193	5.25855	5.98146	4.71163	1.97641	1.8561	1.84341	1.53374	13.1755	3.0938	4.52625	1.78656	3.44877	4.05647	2.79027	10.2472	9.04717	3.8555	3.19957	1.21546	1.59072	1.09987	2.47345	3.13433	1.19415	4.71283	0.79816	4.04944	1.99594	7.23822	5.05658	0.70474
6 (T2)	7.70848	13.1396	5.542	0.84505	1.28013	8.99074	1.6867	6.55495	9.04983	5.29964	8.5018	2.91287	3.30276	10.4785	1.06961	7.85652	4.10081	10.4158	5.06338	5.71567	4.78256	1.97641	1.97048	1.84341	1.53374	13.3296	3.71947	4.39738	1.8749	3.06783	4.99331	2.94526	10.4617	9.25126	3.6106	3.14739	1.21546	1.48628	1.09987	1.83666	3.12697	1.45563	4.84004	0.79816	4.28243	1.99594	6.72166	5.24203	0.70474
6 (T3)	7.54133	12.9835	5.84658	0.83052	1.28013	8.68283	1.60128	6.58526	8.88639	5.03092	8.69592	2.75218	3.06327	10.9392	1.06961	7.56297	3.07171	10.429	4.70764	5.34708	4.68686	1.97641	1.8561	1.84341	1.53374	13.2011	3.8314	4.05504	1.94321	2.77088	4.25876	2.52754	10.2665	8.9836	3.34835	3.12077	1.21546	1.2026	1.09987	1.78497	2.77163	1.39503	5.12142	0.79816	4.08703	1.99594	6.04121	4.90815	0.70474
6 (T4)	8.75189	13.1826	5.44196	0.90026	1.28013	8.77036	1.60128	7.0989	9.46051	5.28592	9.20126	3.27247	3.4029	11.5927	1.19505	7.50919	4.02171	10.5894	4.93179	5.38434	4.90019	1.97641	1.8561	1.84341	1.53374	13.2302	4.22167	4.322	2.4202	3.01413	4.91441	3.13183	10.3783	8.984	3.39607	3.43538	1.21546	1.34927	1.09987	1.99096	2.99309	1.19415	4.09913	1.25455	4.72383	1.99594	6.3607	5.08129	0.70474
7 (T1)	9.06513	12.744	6.03927	1.7602	1.28013	9.37327	2.22017	6.87108	8.94179	4.82186	9.29224	2.59663	4.77756	10.7938	1.06961	8.12689	3.70169	10.7591	4.74963	6.24627	4.45579	1.97641	1.8561	1.84341	1.53374	12.9852	3.57117	5.34412	1.74546	3.37026	4.28361	3.10467	10.1394	9.85579	3.96866	2.51638	1.21546	0.8028	1.09987	1.72484	3.7321	2.19001	5.9294	0.89627	4.25791	1.99594	8.4321	5.8333	0.70474
7 (T2)	7.54137	13.1639	5.52078	0.83052	1.28013	9.16256	1.68415	6.60151	9.85583	4.62122	8.9834	2.27728	3.10657	9.43363	1.06961	7.31241	3.89971	10.8913	4.2634	4.95712	4.84234	1.97641	2.42675	1.84341	1.53374	13.2194	3.08238	4.72973	1.85652	2.99775	4.6183	2.98817	10.4808	9.22346	3.44502	2.69696	1.21546	0.8028	1.09987	1.82827	3.16045	1.68464	4.16869	0.89567	3.8443	1.99594	7.32556	5.68809	0.70474
7 (T3)	7.90999	13.3518	5.36971	0.83052	1.28013	8.98253	1.67895	6.60383	10.0782	4.43238	9.29281	3.23092	2.79986	10.4989	1.06961	6.50171	2.97716	11.3223	4.22732	4.65195	4.90477	1.97641	1.8561	1.84341	1.53374	13.0446	3.57819	4.61825	1.80068	2.82548	4.08387	2.68897	10.4071	9.04098	3.15369	2.63511	1.21546	0.8028	1.09987	1.81327	3.08949	1.79172	4.1145	0.79816	3.83593	1.99594	6.55811	5.58294	0.70474
7 (T4)	8.00879	13.5411	5.279	0.83052	1.28013	9.07802	1.60128	6.67886	10.3747	4.5693	8.96177	1.99358	3.19853	9.10238	1.06961	6.41932	3.30256	11.548	4.27862	4.72018	4.90322	1.97641	1.8561	1.84341	1.53374	12.9859	3.14806	4.5541	1.74546	2.93181	3.95048	2.84828	10.498	9.21314	3.15679	2.67539	1.21546	0.8028	1.09987	1.14871	3.11889	1.83127	4.27748	0.79816	4.25995	1.99594	6.07968	5.42615	0.70474
a week 2-3 (T1), 4-5 (T2), 6-7 (T3), 8-9 (T4) after birth
Data from Plate 1
Data from Plate 2
* not measured due to change in panel
[truncated: 43 more columns]
